# Supplementary material for: Fluctuations in Fabaceae mitochondrial genome size and content are both ancient and recent
Source: BMC Plant Biol. 2019 Oct 25;19:448. doi: 10.1186/s12870-019-2064-8 (PMC6814987; doi:10.1186/s12870-019-2064-8)
Supplement: Supplementary file 1 — Additional file 1: Table S1. Assembly information of four completed Fabaceae mitogenomes. Table S2. Summary of repeat sequences in mitogenomes of Fabaceae. Table S3. Pairwise comparison of shared DNA (kb) among the mitochondrial genome of Fabaceae species. Table S4. Pairwise K2P distance among the mitochondrial genome of Fabaceae species. Table S5. Primer sequences and resulting amplification products from mitogenome finishing. Table S6. Accession numbers of mitogenomes used in comparative genomics and phylogenetic analyses. Table S7. Mitochondrial and plastid genes included in phylogeny reconstructions. [file 12870_2019_2064_MOESM1_ESM.xls]

## Sheet: Table S1
Table S1 Assembly information of four completed Fabaceae mitogenomes.
Species	Subfamily	Total number of reads	Mitogenome reads	Mitogenome length	Mitogenome coverage	NCBI accessions
Cercis canadensis	Cercidoideae	66921270	1,287,952 (1.9 %)	348,530 bp	345	MN017226
Tamarindus indica	Detarioideae	58834712	1,067,480 (1.8 %)	607,282 bp	170	MN017227
Libidibia coriaria	Caesalpinioideae	58439450	814,814 (1.4 %)	601,574 bp	150	MN017228
Haematoxylum brasiletto	Caesalpinioideae	75447842	2,734,228 (3.6 %)	631,094 bp	490	MN017229

## Sheet: Table S2
Table S2 Summary of repeat sequences in mitogenomes of Fabaceae.
Subfamily	Species	Genome size (bp)	Number of blast hit for dispersed repeat				Total dispersed repeat		Total tandem repeat		Total number of repeat unit	Genome size without abundant large repeat (> 1kb) (bp)
			30 ~ 100 bp	101 ~ 300 bp	301 ~ 1,000 bp	1,001 bp ~	Number	Kb	Number	Kb
Cercidoideae	Cercis canadensis	348530	715	52	6	0	203	18.1	6	0.3	205	348530
Detarioideae	Tamarindus indica	607282	1493	295	35	4	369	99.7	14	0.7	377	580435
Caesalpinioideae	Libidibia coriaria	601574	915	219	59	4	346	88.7	25	1.5	356	581317
Caesalpinioideae	Haematoxylum brasiletto	631094	453	140	36	8	297	119.5	13	0.6	303	591036
Caesalpinioideae	Leucaena trichandra	729504	1176	557	69	11	385	176.8	24	1.8	391	666938
Papilionoideae	Millettia pinnata	425718	273	47	2	8	181	64.5	7	0.2	188	399983
Papilionoideae	Glycine max	402558	225	140	6	26	158	77.8	4	0.1	161	366334
Papilionoideae	Vigna angularis	404466	151	77	9	0	157	18.8	7	0.3	161	404466
Papilionoideae	Vigna radiata	401262	149	40	3	0	139	12.6	10	0.4	147	401262
Papilionoideae	Lotus japonicus	380861	164	80	12	4	125	60.8	6	0.3	129	357430
Papilionoideae	Vicia faba	588000	380	81	14	26	135	356	4	0.2	137	406758
Papilionoideae	Medicago truncatula	271618	129	10	0	0	114	7.5	9	0.5	122	271618

## Sheet: Table S3
Table S3 Pairwise comparison of shared DNA (kb) among the mitochondrial genome of Fabaceae species.
		1	2	3	4	5	6	7	8	9	10	11	12
1	Cercis canadensis		131.2	131.6	132	122.5	116.6	105.4	108.3	107.1	108.5	119.3	102.3
2	Tamarindus indica	128.3		164.7	156.8	157.9	132.7	117.5	122.7	120.8	116.7	122.5	109.3
3	Libidibia coriaria	125.9	162.9		310.5	213.2	137.7	128.1	129.7	126.8	128.7	133.4	117
4	Haematoxylum brasiletto	129.3	158.8	315.3		231.2	130.5	121.2	121.8	119.3	118.6	128.4	114.7
5	Leucaena trichandra	116.3	156.7	210.5	225.3		132.9	120.6	134.9	128.3	120.9	123.1	111.1
6	Millettia pinnata	118.4	136.6	143.5	135.4	140		178	188.8	181	166.5	180.5	142.5
7	Glycine max	106.2	120.5	134.1	125.1	127.5	175.8		201.6	203.4	158.3	172.3	139.6
8	Vigna angularis	109.8	127.1	136.7	126.8	144.1	187.5	205.4		367	155.3	170.4	136.7
9	Vigna radiata	108.5	124.6	134.3	124.4	138.2	181.6	208.7	370.4		152.7	167	130
10	Lotus japonicus	109.2	119.7	135.8	122.8	129	166	159	154.9	151		180.3	134.5
11	Vicia faba	120.3	126.1	140.1	133.9	129.4	179.3	172.6	170.6	165.5	180.6		204
12	Medicago truncatula	105	113.5	123.2	120.5	116.3	144	141.9	139.4	131.3	136.7	208.2
	Taxon names on first row are query species and column are subject species.

## Sheet: Table S4
Table S4 Pairwise K2P distance among the mitochondrial genome of Fabaceae species.
		1	2	3	4	5	6	7	8	9	10	11
1	Cercis canadensis
2	Tamarindus indica	0.0148887
3	Libidibia coriaria	0.0150563	0.0124629
4	Haematoxylum brasiletto	0.0157687	0.0127552	0.00242664
5	Leucaena trichandra	0.0190486	0.0162306	0.0094629	0.0105865
6	Millettia pinnata	0.0214517	0.0191311	0.0189205	0.0194684	0.0222559
7	Glycine max	0.0218742	0.0198052	0.0191733	0.0198056	0.0225946	0.00676477
8	Vigna angularis	0.0240759	0.021874	0.0216627	0.0221279	0.0251798	0.00921348	0.0058537
9	Vigna radiata	0.0237368	0.0215782	0.0212403	0.0217052	0.0246707	0.00908875	0.00556405	0.00172683
10	Lotus japonicus	0.0218746	0.0191312	0.0190468	0.0196792	0.0226788	0.0090057	0.0099207	0.0124214	0.0123798
11	Vicia faba	0.0243726	0.0228894	0.0226354	0.0228893	0.0263699	0.0132988	0.0135503	0.0159791	0.0156434	0.0112948
12	Medicago truncatula	0.0253913	0.0242878	0.0235673	0.0238638	0.027179	0.0143441	0.0148051	0.0173219	0.0169857	0.0124629	0.00701359

## Sheet: Table S5
Table S5 Primer sequences and resulting amplification products from mitogenome finishing.
Species	Primer name	Primer sequence	Position	Amplicon length (bp)	Note
Cercis canadensis	CCMT_1F	ATCAAGAGTGCTCGGGTTGG	347987	5620	MIPT
	CCMT_1R	TCCGGTGCCTATGGGTTCTA	5076
	CCMT_2F	AGAACTTGGAGTTGCCGC	348348	1029	MIPT
	CCMT_2R	TGGCTGACCGATATTGCACA	846
	CCMT_3F	GCCCTAAAGCGCTCATGGTA	315	1437	MIPT
	CCMT_3R	ATGTTGGCGGGTCTCTTTGT	1752
	CCMT_4F	GGAAATACATGCCGCTCAGC	1434	1151	MIPT
	CCMT_4R	GGAGAACAGGCCATTCGACA	2585
	CCMT_5F	TCCGGGTATCATCCCTACGA	2220	1180	MIPT
	CCMT_5R	TCGGGCACTAGAACGAAACC	3400
	CCMT_6F	TACACCGCTGCTCAAAACCA	2986	1236	MIPT
	CCMT_6R	CCATTCTTAGTCGTTAGCGC	4222
	CCMT_7F	GCAAGCGGGTAAACCGATG	299143	1279	MIPT
	CCMT_7R	GTTCAACCCCTGCATCAAAG	300422
Tamarindus indicus	TIMT_1F	TCAAACCCCAATCCGCTCTC	606249	1137	Large repeat junction
	TIMT_1R	AGAAGCAGGAGGAGAGGGAG	104
	TIMT_2F	GGGGTCAAGACAGAGTTGGG	205964	737	Large repeat junction
	TIMT_2R	CTCCCTTCTCCCTACCCGAA	206701
	TIMT_3F	GCTATGCCCATGTCGTAGCT	222797	841	Large repeat junction
	TIMT_3R	CCTGTTTTGCCTACCGACCT	223638
	TIMT_4F	GGAGTCCAATCTGGCGTGAA	282427	1298	Dispersed repeat
	TIMT_4R	GCAGGAACCTCGCTAACCTT	283725
	TIMT_5F	GTTCGACACAGTCGCATCCT	437184	1632	Dispersed repeat
	TIMT_5R	GTTGTCGCAAAATCCGCTGT	438816
	TIMT_6F	CTGCCAGACCTCGGCTTTTA	486610	779	Large repeat junction
	TIMT_2R	CTCCCTTCTCCCTACCCGAA	487389
	TIMT_3F	GCTATGCCCATGTCGTAGCT	503485	1082	Large repeat junction
	TIMT_7R	CCCGTCCTAGGTCTTCAGGA	504567
	TIMT_8F	GGCTATCGTCTCCGGCTAAC	514919	1089	Large repeat junction
	TIMT_8R	GCTGGGCCACACTCTTAAGT	516008
	TIMT_1F	TCAAACCCCAATCCGCTCTC	524524	1084	Large repeat junction
	TIMT_9R	TCCCCGATCGAACAAGCAAA	525608
	TIMT_10F	AAGGTGAGCAGCCCATCAAA	596985	748	Large repeat junction
	TIMT_8R	GCTGGGCCACACTCTTAAGT	597733
Libidibia coriaria	LCMT_1F	TGATCACGCGTTTACTGGCT	601250	503	Large repeat junction
	LCMT_1R	TGCACCTCGGGATCTTTTCC	103
	LCMT_2F	TTTCCATGTCGGTCATCCCC	106227	1136	Dispersed repeat
	LCMT_2R	CACTTCGGCCAACACACAAG	107363
	LCMT_3F	GCGTGATTCGGTTTGAGCAA	107775	1493	Dispersed repeat
	LCMT_3R	CAGACTGAGGCAACGATGGT	109268
	LCMT_4F	ATAAGGCCGCTTCGATACGG	256382	911	Large repeat junction
	LCMT_4R	CTCCTCTCTCTTCCCGGTCA	257293
	LCMT_1F	TGATCACGCGTTTACTGGCT	266858	688	Large repeat junction
	LCMT_5R	ACAAGAGTTGACAGCTCCGG	267546
	LCMT_6F	ATCAGCAGTCGAAGTGGTGG	271912	1109	Dispersed repeat
	LCMT_6R	CACGCCCATTCAAAAGGCAA	273021
	LCMT_7F	GTTCAGCCTCAGCACTTTGC	300195	1473	MIPT
	LCMT_7R	TTGCTAGTCCTCCAACACCG	301668
	LCMT_8F	AGTAAGCGTTGGTAGGAGCG	346497	968	MIPT
	LCMT_8R	GCCGCTTTGCATGTGGTATT	347465
	LCMT_9F	GACTGTCTTGAATGCCCGGA	440317	1197	Large repeat junction
	LCMT_9R	GATAGCAGCATGGGCAAAGC	441514
	LCMT_10F	TCATAGCTGTCCCCACTGGA	450455	413	Large repeat junction
	LCMT_10R	CCGAGGATGGGAACTTGCTT	450868
	LCMT_11F	GTGGATCGAAGCGATTGCAG	547854	1216	Dispersed repeat
	LCMT_11R	AGGACAGGGCTAAGGCAGTA	549070
	LCMT_12F	GGCCTGCAAGGTGTCTAGTT	556192	1023	Large repeat junction
	LCMT_9R	GATAGCAGCATGGGCAAAGC	557215
	LCMT_10F	TCATAGCTGTCCCCACTGGA	566146	1034	Large repeat junction
	LCMT_13R	GATGCTTAATCCCTCGGGCA	567180
	LCMT_14F	GCGGTGAAGGATTGCGTTAC	590652	1033	Large repeat junction
	LCMT_4R	CTCCTCTCTCTTCCCGGTCA	591685
Haematoxylum brasiletto	HBMT_1F	GAGGGTCTTGCTGTGAAGCT	26623	1142	MIPT
	HBMT_1R	AGAGGTATGGTGTGCGAACG	27765
	HBMT_2F	TCTAGGTTGGGGCTAGGTCC	27564	3774	MIPT
	HBMT_2R	AGGTAGGCCCGTAAGCAGTA	31338
	HBMT_3F	ATTCCGCTCCGTCCCTTAAC	28543	1278	MIPT
	HBMT_3R	CTAGCTTACGCTCTGACCCG	29821
	HBMT_4F	TAGGGGCCTTAGCTGGTGAT	29147	1113	MIPT
	HBMT_4R	TTCGTGCCCTATGCCCAATT	30260
	HBMT_4F	CGCTACTACGGGAATCGCTT	29952	887	MIPT
	HBMT_4R	AGAGTTTCCATGGCTGCACA	30839
	HBMT_5F	CAGACCCACTCACGATCGAC	58867	1290	Dispersed repeat
	HBMT_5R	CGGCCCTTTTCCAGAGGAAT	60157
	HBMT_6F	CACGAACTGGACTCGAACCA	152422	1172	Dispersed repeat
	HBMT_6R	ACGTACTACCCAGGCAGTCA	153594
	HBMT_7F	TCGATCTACCGCTCGCTCTA	153516	1250	Dispersed repeat
	HBMT_7R	ATAGGTACGGAGTCGCTCGA	154766
	HBMT_8F	AGCCTTGCATTGGTGAGGAA	154408	1149	Large repeat junction
	HBMT_8R	CGTTACGCTCGGGTACAACT	155557
	HBMT_9F	TGGTTGTTGCCACCAAGTCT	176225	846	Large repeat junction
	HBMT_9R	GAACGCTTTCCCTAGTGCCT	177071
	HBMT_10F	AGGCCCAATGAGCTCTCCTA	200434	1218	Large repeat junction
	HBMT_10R	GGAGCGAAAGAGGTGACACA	201652
	HBMT_11F	ACGCATCCAAGCCTACTTCC	207714	948	Large repeat junction
	HBMT_11R	AAGCGTACCTCTCCCAAAGC	208662
	HBMT_12F	AACGAGATGTGGCTGCTTCA	252461	969	Large repeat junction
	HBMT_12R	AAGCAACTAGAGCAGAGCGG	253430
	HBMT_13F	AGGAACGAAGAAGCTGCGAA	262331	743	Large repeat junction
	HBMT_13R	GTGGGGAAGAATCTCGCCAA	263074
	HBMT_14F	CCAGCAGTGTCAACAAAGGC	541625	593	Large repeat junction
	HBMT_12R	AAGCAACTAGAGCAGAGCGG	542218
	HBMT_13F	AGGAACGAAGAAGCTGCGAA	551119	1147	Large repeat junction
	HBMT_15R	CAAACCCGTCCAGAAGTCGA	552266
	HBMT_16F	CTCGCTAACGCAAGGCTAGA	555656	495	Large repeat junction
	HBMT_16R	AGTGACTGGTCCTCATCCCA	556151
	HBMT_10R	GGAGCGAAAGAGGTGACACA	562670	1203	Large repeat junction
	HBMT_17R	ACAAGTCACCTGGCTCAAGG	563873
	HBMT_18F	AGTAAGCGTTGGTAGGAGCG	584197	967	MIPT
	HBMT_18R	GCCGCTTTGCACGTGGTATT	585164
	HBMT_19F	GTCCGATCTAGCCAGTGAGC	588123	3024	MIPT
	HBMT_19R	TTTCGAGCGAAGAAAGCCCT	591147
	HBMT_20F	GACGAAGACTGAGGCGGAAA	588211	1123	MIPT
	HBMT_20R	TCCCACGAGCCTCTTATCCA	589334
	HBMT_21F	GAAAAGAAGGCCCGACTCCA	589077	1000	MIPT
	HBMT_21R	CTTGGTAGTTTCCACCGCCT	590077
	HBMT_22F	CGGCTGCTAATACCCCGTAG	589632	921	MIPT
	HBMT_22R	GAACCCAAAATCCGGTTGGC	590553
	HBMT_23F	ATGCATGGGAAAGAGGGTCG	608681	727	MIPT
	HBMT_23R	GGTCCGTTCCAGTAACAGCA	609408
	HBMT_8R	CGTTACGCTCGGGTACAACT	630326	892	Large repeat junction
	HBMT_24R	AGTTCCGGGCGTTCATTCTT	123

## Sheet: Table S6
Table S6 Accession numbers of mitogenomes used in comparative genomics and phylogenetic analyses.
Organelle genome accessions for comparative genomics				Accessions for rpl2 phylogeny			Accessions for rps19 phylogeny
Species	Mitogenome	Plastid genome		Species	Accessions		Species	Accessions
Populus tremula	NC_028096	NC_027425		Amborella trichopoda	KF754803		Amborella trichopoda	KF754803
Salix suchowensis	NC_029317	NC_026462		Cocos nucifera	NC_031696		Phoenix dactylifera	NC_016740
Cucurbita pepo	NC_014050	NC_038229		Oryza sativa	NC_007886		Gastrodia elata	MF070090
Rosa chinensis	CM009589	CM009590		Vaccinium macrocarpon	NC_023338		Bromus inermis	KT022083
Cercis canadensis	MN017226	NC_038229		Nicotiana tabacum	NC_006581		Oryza sativa	NC_007886
Tamarindus indica	MN017227	NC_026685		Rhazya stricta	NC_024293		Bambusa oldhamii	EU365401
Libidibia coriaria	MN017228	KJ468095		Utricularia reniformis	NC_034982		Capsicum annuum	NC_024624
Haematoxylum brasiletto	MN017229	KJ468097		Hesperelaea palmeri	NC_031323		Nicotiana tabacum	NC_006581
Leucaena trichandra	MH717173 MH717174	NC_028733		Hibiscus cannabinus	NC_035549		Rhazya stricta	NC_024293
Millettia pinnata	NC_016742	NC_016708		Gossypium arboreum	NC_035073		Asclepias syriaca	NC_022796
Glycine max	NC_020455	NC_007942		Carica papaya	NC_012116		Cynanchum wilfordii	KX270781
Vigna angularis	NC_021092	NC_021091		Batis maritima	NC_024429		Citrullus lanatus	MF611848
Vigna radiata	NC_015121	NC_013843		Arabidopsis thaliana	NC_037304		Cucurbita pepo	NC_014050
Lotus japonicus	NC_016743	NC_002694		Salix suchowensis	NC_029317		Cannabis sativa	NC_029855
Vicia faba	KC189947	KF042344		Populus tremula	NC_028096		Batis maritima	NC_024429
Medicago truncatula	NC_029641	NC_003119		Cucurbita pepo	NC_014050		Ziziphus jujuba	NC_029809
				Cucumis sativus	NC_016005		Carica papaya	NC_012116
				Citrullus lanatus	NC_014043		Lagerstroemia indica	NC_035616
				Cannabis sativa	NC_029855		Oenothera berteroana	X61030
				Cercis canadensis	MN017226		Cercis canadensis	MN017226
				Haematoxylum brasiletto	MN017229		Haematoxylum brasiletto	MN017229
				Libidibia coriaria	MN017228		Libidibia coriaria	MN017228
				Leucaena trichandra	MH717173		Leucaena trichandra	MH717173

## Sheet: Table S7
Table S7 Mitochondrial and plastid genes included in phylogeny reconstructions.
Mitogenome genes	Plastome genes
atp1	atpA
atp4	atpB
atp6	atpE
atp8	atpF
atp9	atpH
ccmB	atpI
ccmC	ccsA
ccmFc	cemA
ccmFN	clpP
cob	matK
cox1	ndhA
cox3	ndhB
matR	ndhC
mttB	ndhD
nad1	ndhE
nad2	ndhF
nad3	ndhG
nad4	ndhH
nad4L	ndhI
nad5	ndhJ
nad6	ndhK
nad7	petA
nad9	petB
rpl16	petD
rps4	petG
rps12	petL
	petN
	psaA
	psaB
	psaC
	psaI
	psaJ
	psbA
	psbB
	psbC
	psbD
	psbE
	psbF
	psbH
	psbI
	psbJ
	psbK
	psbL
	psbM
	psbN
	psbT
	psbZ
	rbcL
	rpl14
	rpl16
	rpl20
	rpl32
	rpl36
	rpoA
	rpoB
	rpoC1
	rpoC2
	rps2
	rps3
	rps4
	rps7
	rps8
	rps11
	rps12
	rps14
	rps15
	rps19
	ycf3
